# Supplementary material for: Estimating Rice Cropping Area and Analyzing Land Use and Land Cover Changes in Jiangsu Province Using Multispectral Satellite Imagery
Source: Plants (Basel). 2026 Feb 27;15(5):715. doi: 10.3390/plants15050715 (PMC12986608; doi:10.3390/plants15050715)
Supplement: Supplementary file 1 [file plants-15-00715-s001.zip]

Archive with 1 entries (1 files):
- plants-4070673-supplementary.pdf
